# Supplementary material for: Morphological Diversity of Dps Complex with Genomic DNA
Source: Int J Mol Sci. 2023 May 10;24(10):8534. doi: 10.3390/ijms24108534 (PMC10218587; doi:10.3390/ijms24108534)
Supplement: Supplementary file 1 [file ijms-24-08534-s001.zip]

Archive with 2 entries (2 files):
- Video_S1.mp4
- __MACOSX/._Video_S1.mp4
